# Supplementary material for: Healthcare workers’ experiences with integrated HIV and TB prevention in Liangshan, China: a qualitative exploration of barriers and enablers
Source: Front Public Health. 2025 Oct 14;13:1615781. doi: 10.3389/fpubh.2025.1615781 (PMC12558838; doi:10.3389/fpubh.2025.1615781)
Supplement: Supplementary file 1 [file Supplementary_file_1.xlsx]

## Sheet: Sheet1
		Simplified Coding Tree for Thematic Analysis
		Level 1: Themes
		│
		├── 1. Policy-Driven Progress in HIV/TB Integration
		│ ├── 1.1 Increased Government Prioritization
		│ ├── 1.2 Resource Consolidation
		│ └── 1.3 Public Awareness Campaigns
		│
		├── 2. Current Status of Integrated HIV/TB Prevention and Control
		│ ├── 2.1 Routine TB Screening among PLHIV
		│ ├── 2.2 Dual Management of HIV/TB Co-infections
		│ └── 2.3 Management of Drug-Resistant TB Patients
		│
		├── 3. Implementation of the “1+M+N+P” Model
		│ ├── 3.1 Township Government Leadership (“1”)
		│ ├── 3.2 Township Health Centers (“M”)
		│ ├── 3.3 Community Health Workers (“N”)
		│ └── 3.4 Grassroots Police Involvement (“P”)
		│
		└── 4. Implementation Challenges
		├── 4.1 Workforce Shortages and Burnout
		├── 4.2 Funding Imbalances
		├── 4.3 Patient Non-Adherence
		└── 4.4 Lack of Trained Personnel
		Level 2: Codes (Examples)
		(Under each sub-theme, here are some example codes derived from participant quotes)
		│
		├── 1.1 Increased Government Prioritization
		│ ├── “Top-down policy enforcement”
		│ ├── “Strict performance indicators”
		│ └── “Government-led mass screening”
		│
		├── 2.2 Dual Management of HIV/TB Co-infections
		│ ├── “Simultaneous treatment strategy”
		│ ├── “Drug interaction management”
		│ └── “Data sharing across departments”
		│
		├── 3.3 Community Health Workers
		│ ├── “Medication supervision”
		│ ├── “Patient follow-up”
		│ └── “Education of women of childbearing age”
		│
		└── 4.2 Funding Imbalances
		├── “TB treatment costs uncovered by insurance”
		├── “Prioritized HIV funding”
		└── “Out-of-pocket diagnostic expenses”
